# Supplementary material for: SAIL study of stroke, systemic embolism and bleeding outcomes with warfarin anticoagulation in non-valvular atrial fibrillation (S4-BOW-AF)
Source: Eur Heart J Open. 2023 Apr 13;3(3):oead037. doi: 10.1093/ehjopen/oead037 (PMC10153743; doi:10.1093/ehjopen/oead037)
Supplement: oead037_Supplementary_Data [file oead037_supplementary_data.zip]

Archive with 2 entries (2 files):
- S4_strobe.doc
- Supplementary.pdf
